# Supplementary material for: Clinical and Genetic Spectrum of Filippi Syndrome: A Systematic Review of Published Case Reports and Case Series
Source: Health Sci Rep. 2026 Jul 4;9(7):e72655. doi: 10.1002/hsr2.72655 (PMC13332864; doi:10.1002/hsr2.72655)
Supplement: Supplementary file 1 — Supporting File 1 [file HSR2-9-e72655-s002.xlsx]

## Sheet: Study table
References	Year of publication	Study Design	Number of Patients	Age	Sex	GROWTH			GENETICS				NEUROLOGICAL SYSTEM						SKELETAL SYSTEM					CARDIOVASCULAR SYSTEM	GENITOURINARY SYSTEM	Additional Features	Management
						Anthropometric Measurements	IUGR	Postnatal Growth Retardation	Parents Marriage Consanguinity	Parent Mutations	Siblings Affected	Pattern of Inheritance	Mental Retardation	Developmental Delay	Seizures	Dystonia	Radiology	Speech/Hearing	Syndactyly	Microcephaly	Short Stature	Dental Findings	Facies , Eyes ,Nose ,Mouth
Battaglia A et al.	2008	case report	1	2Y and 8mo	M	At birth: (34 weeks) length=38cm(about -2 SD) Wt=1.205kg(about -2 SD)(<3rd) OFC=26cm(-3.3 SD)(<3rd)	Y	Y	N	NR	None	AR	Y	Y	Y (focal clonic seizures)	N	MRI: Reduced brain size Diffuse symmetric enlargement of subarachnoid spaces Difuse enlargement of lateral ventricles Megacisterna magna EEGs showed slow background activity, mainly over the post. third of the head A follow-up EEG-polygraphy showed spike/wave complexes over both temporo-occipital regions, mainly on the left side, facilitated by slow wave sleep Hands and feet radiographs showed mi…	Speech impairment	Hands: Bilateral 3/4 Syndactyly Feet: Bilateral 2,3,4 syndactyly	Y	N	N/A	Mild prominence of the metopic suture, broad forehead bilateral squint, epicanthic folds prominent nasal root, hypoplastic alae nasi, broad nasal bridge apparently mild telecanthus and large ears, eyebrow flaring, head and eye deviation to right perioral cyanosis	Heart ultrasonography=normal	Cryptorchidism	None	Seizures controlled with antiepileptic medications
Bas H et al.	2024	Case series	3	1. 14 Y 2. 11 Y	1. F 2. M	Case 1 length=142 cm(-3.14 SD) Wt=34kg(-2.5 SD) OFC=47.3cm(-5.99 SD) Case 2 At birth: (36 weeks) length=45cm(10-50th percentile) Wt=1.7kg(<3rd percentile) OFC=32cm(10-50th percentile) Case 3: Later in life(age not mentioned): length=108cm(-5.48 SD) Wt=14.5kg(-5.92 SD) OFC=45.5cm(-5.8 SD)	1. N 2. N	1. Y	1. Y 2. Y	Parents heterozygous carriers	1. N/A 2. N/A	AR	1. Y 2. N	1. Y 2. Y	1. N 2. Y(1 episode)	1. N 2. N	1: Normal 2.Abnormal EEG findings at 4yrs.	1. Delay in speech development and incomprehensible due to limited words and pronunciation difficulties	1. Hands: Bilateral cutaneous 2-4 syndactyly(2-3 is more prominent than 3-4), clinodactyly of 5th finger Feet: Bilateral cutaneous 2-4 syndactyly, nail dysplasia on toes 2. Hands: Bilateral cutaneous 3-4 syndactyly, clinodactyly of 5th finger Feet: Bilateral 2-4 toe syndactyly	1. Y 2. Y	1. Y 2. Y	1. N/A 2. N/A	1. Facial dysmorphism, high anterior hairline, thick eyebrows, hypotelorism, prominent nasal bridge, low hanging columella, underdeveloped nasal alae, thin upper lip vermilion, retrognathia 2. Hypotelorism, prominent nasal bridge, low-hanging columella, short philtrum, thin upper lip vermilion	1. N/A 2. 10 yrs: echocardiogram showed a ventricular septal defect	1. N/A 2. At 9 mo: agenesis of the right kidney and hypoplasia of the left kidney. Unilateral cryptochordism US at 9Y=echogenic left kidney with Grade II renal parenchymal changes, renal hypoplasia (40 mm diameter), and a 10 mm renal parenchymal cyst. The right kidney was not visible.Right testis in the inguinal canal, with bilaterally decreased testicular size.	1. Talipes equinovarus at birth, ~2x3cm hypermelanotic macule on chest, behavioural issues 2. a 1 x 1 cm hypermelanotic, irregularly-shaped and not well-demarcated macule on the chest, prenatal oligohydramnios	Required dialysis treatment due to end-stage renal disease. Underwent surgery for an inguinal hernia.
Williams MS at al.	1999	Case series	3	1. 27 mo 2. 7Y 3. 2Y (later more symptoms reported at 17 y)	1.M 2.F 3.F	Case 1 At birth: Wt=2.76kg OFC=35cm At 27 months: length=81.5cm(<3rd centile) Wt=9.5kg(<3rd centile) OFC=45.4cm(<3rd centile) Case 2: At birth: wt=2.75 kg At age 7: Ht=108cm(3rd centile),Wt=18.2kg(10th centile),OFC=47.6cm(3rd centile) Case 3: At birth: length=45.7cm(<3rd centile),Wt=2.73kg(<3rd centile) OFC=<3rd centile At 17 yrs: Ht=139.7cm(<5th centile),Wt=40kg(<5th centile), OFC=51.9cm(-2 SD)	1.N 2.N 3.N	1.Y 2.Y 3.Y	1. N 2. N 3. N	NR	1. N/A 2. N/A 3. N/A	AR	1.Y 2.Y 3.Y	1.Y 2.Y 3.Y	1.N 2.N 3.N	1.N 2.N 3.N	Normal	1. N/A 2. Normal hearing, speaks in simple sentences 3. inappropriate laughter without emotional content, repetitive speech, episodes of explosive speech and profanity	1. Feet: Bilateral 2-5 soft tissue syndactyly, lateral deviation of the halluces Hands: small hands with proportionate brachydactyly, tapered digits with bilateral fifth finger clinodactyly, and indistinct palmar creases 2. Hands: Slight 3-4 syndactyly, indistinct palmar creases with extremely tapered fingers and distal digital hypoplasia, clinodactyly Feet: bilateral 2-5 syndactyly, broad great …	1.Y 2.Y 3.Y	1.Y 2.Y 3.Y	1. N/A 2. N/A 3. small right upper canine and absence of left upper canine	Case 1: Positional plagiocephaly, brachycephaly with slight ridging of all sutures and frontal upsweep Accomodative esotropia, bilateral mild ptosis, small downward-slanting palpebral fissures, left lateral gaze palsy and relative telecanthus Limited range of facial expression, high frontal hairline, micrognathia Case 2: Small pinched nasal bridge, slight deviated nasal septum, pointed nasal tip …	1. N/A 2. N/A 3. grade II/VI crescendo-decrescendo murmur	1. N/A 2. N/A 3. N/A	None	NR
Heron D et al.	1995	Case report	1	9Y	F	At birth: (41 weeks) Ht=46cm Wt=2.27kg OFC=30.5cm(<3rd centile) At 9yrs: Ht=135cm Wt=26.5kg OFC=45cm(-5 SD)	Y	N	Y	NR	Youngest sister=homocystinuria	AR	Y	Y	N	N	Skeletal X-rays showed brachymesophalangism of 5th finger, hypoplasia of the radial heads with complete dislocation of elbows, bilateral synostosis of the carpal bones	Speech delay	Feet: Bilateral 2/3, 4/5 syndactyly	Y	N	N/A	Slightly dysmorphic features Prominent nasal root	N/A	N/A	None	NR
Goyal L et al.	2015	Case report	1	4Y	M	Ht=79cm(<3rd centile) Wt=9kg(<3rd centile) OFC=42cm(<3rd centile)	N	Y	NR	NR	2 of the siblings had syndactyly, facial dysmorphism and developmental delay	AR	Y	Y	N	N	N/A	Speech impairment Hearing impairment	Syndactyly of fingers present	Y	Y	Delayed eruption of teeth Carious upper deciduous central incisors Bilateral maxillary and mandibular lateral incisors were clinically missing	Abnormal facies Broad/depressed nasal bridge Micrognathia Obliterated philtrum High hairline	N/A	Cryptorchidism	None	Syndactyly operated by a surgeon
Patrick RJ et al.	2022	Case series	2	1. 14 Y 2. 5 Y	1.M 2.M	1.Ht=3rd percentile ,(at 17y age) OFC=50.2cm (-3.8 sd) 2.), Ht=6th percentile (at 8 y age) OFC=48.1cm (-3.5 sd	N	Y	N	Both parents have different mutant alleles, one each, for CKAP2L gene	2 of 3	AR (compound heterozygote)	Y	Y	1. Y 2. N	N	N/A	N/A	2-3 toe (cutaneous) 5th finder cleinodactyly	Y	Y	Serrated incisors,abnormal teeth shape	Broad forehead, micrognathia,broad eye-brows and long lashes thin lips	N	Cryptorchidism	None	First sibling on antiepileptics for seizures
Sabir A et al.	2019	Case report	1	9Y	F	Ht=134cm (25-50th centile) Wt=25.4kg (<25th centile) OFC= 47cm (<2sd)	Y	N	Y (multiple consangineous marriages family)	Same mutation allele in both parents	Brother had autistic features, ADHD, learning difficulties, squint, speech delay, microcephaly, fifth finger clinodactyly	AR (homozygous)	N	Y	N	N	MRI head:small cranial vault slightly dysplastic prominent lateral ventricles esp posteriorly	N/A	2-3 toe syndactyly, y shape osseous syndactyly 2-4 toe 3-4 finger syndactyly	Y	N	Wide spaced teath	Face long broad narrow,aysmmetric with left lip higher that right, frontotemporal sparse hair, high hairline, thick eyebrows, micrognathia Bilateral mild ptosis Broad nasal bridge thin vermillon bordes of upper lip, hypertrichhosis in philtral area	N/A	Early puberty, Hypertrophy of labia minora	None	Puberty was suppressed with 2–3 monthly gonadotrophin releasing hormone agonist injections over a 2-year period, decreasing secretion of luteinising hormone (LH) and follicle-stimulating hormone (FSH).
Lazier J et al.	2014	Case report	1	1Y	F	Wt and Ht centiles improved from 5 to 10th, but OFC remained less than 2 as the child grown from 1 to 10y	Y	Y	N	N	None	De novo, not present in parents	Y	y	N	mild extremeties hypertonia, mild truncal ataxia and hypotonia	N/A	Delayed speech	Hands: Radial deviation of index finger at pip,complete cutaneous sayndactyly of 3 and 4 digit , 2 and 3 digit splaying, mild camptodactyly of 5th digit bilateral Feet: 4-5 cutaneous syndactyly, overlapping 4th toe	Y	Y	Small primary teeth	Prominent and narrow forehead, Brachycephaly, prominent sutures, normal hair, a large hemangioma over her occiput, short palpebral fissures ,deeply set eyes, and bilateral epicanthic folds, two small sacral dimples	N/A	N/A	None	NR
Yang XR et al.	2022	LTE with a case report	1	17Y	M	All less than 3rd centile	Y	Y	N	Parents heterozygous for this same variant	None	AR	N	N	N	N	N/A	N	Mild syndactyly of his third and fourth Digits, fifth finger clinodactyly, as well as near-complete cutaneous Syndactyly of toes two, three, and four bilaterally	Y	Y	Delayed secondary dentition with hypo/oligodontia, and small,cone shaped teeth	Myopia, amblyopia, tongue tie, facial features non dysmorphic	N/A	Bilateral cryptorchidism requiring surgical repair	Severe atopy and elevated IgE levels in the 5000–7000 kIU/L range	NR
Karakaya T et al.	2021	Case report	1	2.4 mo	F	Len=52 cm [below the 3rd centile] Wt=3rd to 10th centile OFC=-3.5 S.D	Y	Y	Y	N	None	AR	N/A	N	N	N	N	N	2-4 toe bilateral soft tissue incomplete syndactyly 3-4 finger left hand incomplete soft tissue syndactyly Bilateral broad great toes, unilateral CTEV	Y	Y	N/A	Protruding forehead Prominent nasal root, rounded nasal tip, hypoplastic alae nasi	secundum ASD	N	None	NR
Toriello HV et al.	1995	Case report	1	6 mo	M	all three below 3rd centile	Y	Y	N	NR	None	AR	Y	Y	N	N	N	No speech development	2-5 toes left, 2-3 and 4-5 right, long great toe, puffy feet Fingers 3-4, clinodactyly of 5th finger, tapered digits with small distal phalanges, short nails, convex thumb nail	Y	Y	N/A	High frontal hairline, mild micrognathia, cleft soft palate long eyelashes, broad nasal bridge, thin alae nasi thin upper lip, long philtrum	N	N	None	NR
Sharif S et al.	2004	Case series	2	both presented at birth	1. M 2. M	1. all 3 less than 3rd centile at birth and at 5y 2. all progressed to less than 3rd centile	1. Y 2. N	Y	1. Y 2. N	NR	None	AR	1. Y 2. Moderate delay, attention deficit, behaviour control problems	Y	1.Y 2.N	N	N/A	1. Speech delay 2. Speech delay, nasal hoarse speech moderate bilateral hearing loss, groomets inserted due to middle ear fluid	1. 2-5 toes left, 2-4 on right, complete cutaneous, with nail fusion 3-4 fingers bilateral complete cutaneous 2. Bilateral 2-3 toe, complete cutaneous Parial 2-3 left, complete 2-3 right	Y	Y	1. 17mo= abnormal central incisors morphology, absent deciduous lateral incisors, other teeth small and pointed 2. Poor quality teeth with many caries	1. Prominent nasal bridge, hirsute body, frontal hair grew in several directions 2. Long face, epicanthic folds, prominent nose, low columella, thin lips, triangular chin with a groove above it, strabismus oddly patterened hair of various shades growing in various directions difficult to control	N/A	1. Ambiguous genitalia with tiny phallus, hypospadias, flat scrotum 2. N/A	None	NR
Capecchi G et al.	2018	LTE with a case report	1	8 mo	M	Len −2 SD Wt −3 SD OFC −3.5 SD	N	Y	N	NR	None	AR	N/A	Y	N	N	Hand radiography: Delayed bone age EEG: Poor electrical organization, GH deficiency	Delayed speech	Bilateral fifth finger clinodactily, left singular palmar crease, bilateral syndactyly of second, third, fourth toes, dystrophic toes nails	Y	Y	Small wide spaced teeth	Plagiocephaly, thin hair with high hairline, arched eyebrows long eyelashes, large ear pinnae with irregular left helix wide nasal bridge, bulbous nasal tip with hypoplastic alae nasi long phyltrum, thin slightly, pointed chin, asymmetric lips	N/A	Left cryptorchydysm	None	NR
Cabala M et al.	2013	Case report	1	3Y 6 mo	M	Ht=98cm (25th centile) Wt=12 kg OFC=48 cm (below third centile) (below third centile)	N	Y	N	NR	None	AR	Y	Y	N	N but (Lower limb spasticity)	MRI Brain: Microcephaly, cerebellar vermis hypoplasia and presence of a megacisterna magna, brachycephaly	Delayed speech but normal hearing	Left hand: Soft tissue syndactyly (3rd–4th fingers), middle and distal aphalangia (2nd digit), Right hand: Normal, Left foot: Simple syndactyly (1st–2nd, 4th–5th toes), elongated 3rd metatarsal, complete aphalangia (3rd toe), Right foot: Simple syndactyly (1st–3rd, 4th–5th toes)	Y	Y	N/A	Wide forehead, a prominent nasal root, short upslanting palpebral fissures and telecanthus,pectus deformity of the chest	Asymptomatic ventricular septal defect	Bilateral cryptorchidism	History of intense drooling with swallowing problems and constipation consistent with axial hypotonia as well as an aggressive behaviour	NR
Hussain MS et al.	2014	Case series	11	1. FP1-1 (Brother of FP1-3): 2Y 8 mo 2. FP1-3 (Brother of FP1-1): 3Y 5 mo 3. FP2-1: 12Y 4. FP3-1: 3Y 6 mo 5. FP4-1: 10Y 6 mo 6. FP5-1: 16Y 3 mo 7. FP6-1: 3Y 8. FP7-1: 1Y 11 mo 9. FP8-1: 10Y 6 mo 10. FP9-1 (Brother of FP9-3): 2Y 10 mo 11. FP9-3 (Brother of FP9-1): 1Y 7 mo	1. M 2. M 3. F 4. M 5. M 6. M 7. M 8. M 9. F 10 . M 11. M	1. Ht(-5.5)SD, Wt (-5.5), OFC(-10.0) 2. Ht(-1.4), Wt (-2.0), OFC (-4.0) 3. Ht (-3.3), Wt (-1.6), OFC (-2.0) 4. Ht (-0.5), Wt (-1.9), OFC (-2.8) 5. Ht (<-2.0), Wt (<-2.0). OFC (-3.8) 6. Ht (-2.8), Wt (-0.06), OFC (-7.0) 7. Ht (-2.0), Wt (-2.7), OFC (-1.4) 8. Ht (-3.3), Wt (-2.1), OFC (-4.1) 9. Ht (-2.0), Wt (-2.0), OFC (-5.5) 10. Ht (-2.6), Wt (NR), OFC (-2.9) 11. Ht (-2.4), Wt (NR), OFC (-3.0)	1. Y 2. Y 3. N 4. N 5. N 6. Y 7. Y 8. Y 9. Y 10. Y 11 Y	1. Y 2. N 3. Y 4. N 5. Y 6. Y 7. Y 8. Y 9. Y 10. Y 11. Y	1-5: N 6.Y (double first cousins) 7.Y (second cousins) 8. Y(first cousins 9. Y 10. N 11. N	NR	1. Yes (FP1-3) 2. Yes (FP1-1) 3-9. none 10. Yes (FP9-3) 11. Yes (FP9-1)	All AR	1. Y severe 2. N 3. Y moderate 4. Y severe 5. Y mild 6. Y mild 7. Y mod 8. Y mod 9. Y mild 10. Y mild 11. Y mild	all YES	1. Y 2. N 3. Y 4. N 5. N 6. Y 7. N 8. N 9. N 10. N 11. N	NR	NR	Speech issue: 1. severe 2. mild 3. mod 4. severe 5. mod 6. mod 7. mild 8. mod 9. mild 10. mild 11. mild	fingers/ toes: 1. bilat3-4/ bilat 2-4 (both cutaneus) 2. same as above 3. bilat 3-5 plus 3-4 (osseous) 4. left 3-4/ bilat 4-5 plus left 1-2 5. bilat 3-4/ bilat 2-3 6. bilat 3-4/ left 2-5 plus right 2-4 7. bilat 3-4/ NR 8. NR/ bilat 2-3 9. bilat 3-4/ bilat 2-4 10. bilat 3-4/ bilat 2-4 11. NR/ bilat 2-3	all YES	1. Y 2. N 3. Y 4. N 5. Y 6. Y 7. Y 8. Y 9. Y 10. Y 11. Y	1. small teeth 2. same as above 3. abnormal crowns and color, hypodontia 4. small teeth 5. none 6. small teeth, hypodontia 7. none 8. none 9. abnormally shaped teeth, serrated incisors 10. NR 11. NR	Broad nasal bridge / telecanthus, Prominent nasal root / bridge, Under-developed alae nasi: 1. all Y 2. all Y 3. Y/ N / N 4. all Y 5. Y / Y N 6. N / Y / Y 7. all N 8. Y / N / Y 9. N / Y / Y 10. Y / N / Y 11. Y / N / Y	NR	Cryptorchidism: 1. Y 2. Y 10. Y 11. Y	None	Supportive
Sandhu M et al.	2013	Case report	1	18Y	M	Ht=137 cm Wt=30 kg	N	Y	NR	NR	NR	NR	Y	N	N	N	X-ray hands: syndactyly	N/A	Syndactyly in relation to middle, ring, and little fingers of both hands	N	Y	orthopantomogram revealed: missing right and left mandibular central incisors, Relative microdontia, Congenital absence of all third molars, Generalized horizontal bone loss, Enlarged pulp chamber	Left eye: loss of vision(wear eye prosthesis)	N/A	N/A	None	Missing teeth were replaced using a removable partial denture.
Walpole IR et al.	1999	Case series	3	1. 3Y 10 mo 2. 3Y 4 mo 3. 4Y	1. M 2.M 3. M	1. Birth: Len=47 cm, Wt=2.39 kg, OFC=33cm (all ≈ 3-10 %) 2. Birth: Len=47 cm (3-10 %), Wt=2.64 kg (10 %), OFC=33 cm (10 %) 3. Birth: Len=49 cm (25 %), Wt=2.73 kg (10 %),OFC=33 cm (3-10 %); growth thereafter on 3-10 %	1. NR 2. Y 3. NR	all Y	N	NR	1. Y (case2) 2. Y (case1) 3. NR	NR	1. mild 2. mild 3. Y severe	all YES	all NR	Spastic cerebral palsy	1. Bony syndactyly 4-5 metacarpals 2. Soft-tissue only syndactyly (no bony fusion) 3. Osteopenia, immature carpals, short broad metacarpals/phalanges, hyperplastic lunates	All speech delay	1. Fingers 4-5 bony; toes 2-5 cutaneous 2. Fingers 4-5 soft-tissue; toes 2-5 cutaneous 3. Toes 2-5 cutaneous; fingers only 5th-finger clinodactyly	all YES	all YES	1. Small primary teeth with diastema 2. Identical primary hypodontia to brother 3. NR	1. Broad forehead, downward-slanting palpebral fissures, broad nasal bridge, hypognathia, brachycephaly 2. Same as above 3. Down-slanting fissures, epicanthi, strabismus, high broad nasal bridge, hypognathia, large posteriorly rotated ear	NR	NR	1. High pain threshold; single palmar crease; irritable infant 3. None	NR
Orrico A et al.	1997	Case report	1	8Y	M	Len=109 cm ( < 3rd centile) Wt=16 kg (< 3rd centile) OFC=46 cm (< 3rd centile)	Y	Y	N	NR	NR	NR	Y (severe)	Y	N	N	Left foot: missing or completely fused 4th/5th metatarsals. Right foot: partially fused 4th/5th metatarsals at their proximal ends.	Absent speech (mod autistis behavior)	Bilateral brachydactyly with fifth finger clinodactyly and mild 3-4 syndactyly. Bilateral severe 4th/5th toe hypoplasia with incomplete 4-5 and 2-3 syndactyly and hypoplastic nails.	N	Y	N	Long eyelashes, thin upper lip, hirsutism	N/A	Micropenis	None	NR
De Vries TI et al.	2016	Case report	1	13Y 10 mo	M	Ht=148.5 cm (less than −2 SD) Wt=53.2 kg (>2.5 SD) OFC=53 cm (−1.5 SD)	NR	Y	N	Array CGH showed a paternal duplication of 11q23.3 and maternal deletion of 15q26.3.	NR	De novo	Y	Y	N	N	small neurocranium, enlarged sella turcica X-ray upper limb: luxation and deformation of the radial head, medial flattening of the distal radial and ulnar epiphysis, small and broad thumbs, brachydactyly of the distal phalanges, soft tissue syndactyly of the second to fourth finger X-ray lower limb: Exostosis of the proximal fibula and tibia.	Absent speech, combined conductive and sensorineural hearing loss	broad thumbs and halluces, and bilateral syndactyly of the second to fourth digits of the hands and feet	NR	Y	Teeth talon cusps.	Microphthalmia, retinal coloboma, hypotonia, hirsutism, and abnormal pigmentation of the skin, ptosis, hypertelorism, Upslanted short palpebral fissures, broad nose, thin lips	NR	NR	None	NR
Fryer A et al.	1996	Case series	2	1. 21 mo 2. 19 mo	1. M 2. M	1.Ht=86 cm OFC=45 cm (both parameters are significantly below the 3rd centile). 2.Ht=77 cm OFC=45 cm (both approximately 3rd centile)	1. Y 2. Y	1. Y 2. Y	N	NR	Both siblings affected	NR	N	1. moderate 2. N	N	N	N/A	1. Mild delay speech 2.Mild delay speech	1.Bilateral 3/4 syndactyly of the fingers, bilateral 2/3/4 syndactyly of the toes 2.Bilateral 2/ 3.Syndactyly of the toes.	1. N 2. N	1. Y 2. Y	N/A	1. Palpebral fissures have an almond shaped appearance and the nasal bridge was depressed in infancy and there is mild flaring of the alae nasi. 2. Face similar to brother	N/A	1. Cryptorchidism. 2. Right retractile testis	None	NR
Sousa SB et al.	2013	Case series	3	1. 47Y 2. 43Y 3. 31Y	All F	1. Ht=1.49 cm (<5th centile) Wt=54 kg (10–25th centile) OFC=51 cm (<3rd centile) 2. Normal Ht Wt=98 kg (>95th centile; BMI = 33.9, overweight) Normal OFC 3. Normal stature Wt=104 kg (>95th centile; BM I = 35.2, overweight) Normal OFC	1. N 2. N 3. N	1. Y 2. N 3. N	Y	NR	3 sisters affected but unaffected brother	NR	1. N 2. Y 3. Y	1. Y 2. Y 3. Y	1. N 2.N 3. N	1. N 2. N 3. N	X-ray of limbs: shortening of the left third and of the right fifth metacarpals. Short toes. left thumb had a small terminal phalanx and an extra bone suggesting a partial duplication or triphalangeal thumb, toes were short with narrow hyperconvex toenails, Skeletal survey: C2–C3 fusion (at 32 yrs)	1. Speech delayed 2.Severe speech delay+ mod deafness 3.Mod speech difficulty	1. Brachydactyly with short distal phalanges, limited finger flexion, a markedly short third metacarpal (unilateral), a single palmar crease, and abnormal finger creases. 2. N 3. Complete syndactyly of the third and fourth fingers, cutaneous on the right and osseous on the left. The left thumb was short, broad, with a small thumbnail, and a conical, deviated distal phalanx.	1. Y 2. N 3. N	1. Y 2. N 3. N	N/A	1. Short palpebral fissures, broad nasal tip, thin upper and lower vermilions and broad, pointed chin 2. Same as sister+ grimacing smile, two hypopigmented scalp hair patches which had been present since birth.	N/A	N/A	1. At 37 years, a cholecystectomy 2. recurrent otitis media in childhood 3. Vacuum delivery, right clavicle fracture and a right brachial plexus palsy	NR
Ravel A et al.	2011	Case report	1	17Y	M	Ht=165 cm (3rd centile) Wt=50 kg (3rd centile) OFC=47.8 cm (<3rd centile)	Y	Y	N	Presence of a missense mutation at a heterozygous state p.A6V (c.17C>T) in the patient and his mother.	N/A	NR	N	Y	Y	N	Full body xray: short terminal phalanges of the hands, short middle phalanges of the index and little fingers, clinodactyly of the little fingers, short and fused proximal 4th and 5th metacarpals in the right hand, short 5th metacarpal in the left hand, fused left lunate-triquetrum, fused capitate-hamates, a prominent mandibula, and partial sacral agenesis MRI brain: presence of a thin posterior …	Conductive hearing loss now uses hearing prostheses.	Brachydactyly, F1-5 bilateral camptodactyly, F5 bilateral radial clinodactyly, and interdigital webbing.	Y	Y	N/A	A prominent metopic ridge, upslanting palpebral fissures, synophrys, enophthalmia, large ears, a bulbous nose, a high palate, a smooth and short philtrum, a low hanging columella, thin vermillion of the upper lip, an everted lower lip, prognathism, pectum excavatum, and supernumerary nipples	Secundum atrial septal defect	Umbilical hernia	Overlapping Rubinstein–Taybi syndrome, Tsukahara syndrome, Tonoki syndrome, Feingold syndrome, episodes of otitis and bilat tympanoplasty, mild hypochromic anemia	NR
